# Supplementary material for: Experimental evidence for cancer resistance in a bat species
Source: Nat Commun. 2024 Feb 15;15:1401. doi: 10.1038/s41467-024-45767-1 (PMC10869793; doi:10.1038/s41467-024-45767-1)
Supplement: Supplementary file 4 — Supplementary Data 1 [file 41467_2024_45767_MOESM4_ESM.xlsx]

## Sheet: Sheet1
Supplementary Data 1. A total of 34 gene co-expression modules identified with WGCNA.
Module ID	# of genes	Pearson correlation coefficient	P valuea	# down-regulated genes	# up-regulated genes	Percentage of down-regulated genes (%)	Percentage of up-regulated genes (%)
Purple (M1)	146	-0.971557	2.97757e-15	0	137	0	93.8356
Red (M2)	210	0.915503	3.63959e-10	90	0	42.8571	0
Black (M3)	168	-0.723463	6.46901e-05	0	120	0	71.4286
Darkgreen (M4)	59	0.655053	0.000513027	9	0	15.2542	0
Cyan (M5)	79	-0.637383	0.000808141	0	41	0	51.8987
White (M6)	50	-0.505768	0.0116889	0	13	0	26
Steelblue (M7)	41	-0.476882	0.018464	0	12	0	29.2683
Darkgrey (M8)	59	-0.451532	0.0267692	0	13	0	22.0339
Paleturquoise (M9)	39	0.427837	0.0370188	1	0	2.5641	0
Greenyellow (M10)	107	-0.351087	0.0925329	0	24	0	22.4299
Grey60 (M11)	69	0.295938	0.160294	1	0	1.44928	0
Turquoise (M12)	2717	-0.291761	0.166559	1	479	0.0368053	17.6297
Magenta (M13)	147	-0.282853	0.180486	0	21	0	14.2857
Green (M14)	263	-0.269051	0.203618	0	47	0	17.8707
Midnightblue (M15)	77	-0.236412	0.266048	0	5	0	6.49351
Yellow (M16)	311	0.216078	0.310536	3	5	0.96463	1.60772
Darkorange (M17)	52	-0.207338	0.330981	0	2	0	3.84615
Orange (M18)	58	-0.204611	0.337521	0	7	0	12.069
Blue (M19)	415	-0.202728	0.342084	0	45	0	10.8434
Royalblue (M20)	64	0.19174	0.369423	0	0	0	0
Saddlebrown (M21)	48	0.161641	0.450498	0	0	0	0
Lightgreen (M22)	67	-0.15746	0.462452	0	1	0	1.49254
Darkolivegreen (M23)	32	0.134428	0.531147	1	2	3.125	6.25
Salmon (M24)	98	0.0961105	0.65506	0	1	0	1.02041
Grey (M25)	16	-0.085911	0.689784	0	2	0	12.5
Brown (M26)	321	-0.0854701	0.6913	2	1	0.623053	0.311526
Darkred (M27)	62	0.0582975	0.786713	0	1	0	1.6129
Tan (M28)	101	-0.0527752	0.806524	0	2	0	1.9802
Lightcyan (M29)	74	-0.050796	0.813653	0	1	0	1.35135
Violet (M30)	36	0.044297	0.837161	0	2	0	5.55556
Lightyellow (M31)	67	-0.0401362	0.852285	0	0	0	0
Pink (M32)	154	-0.0225182	0.91682	1	18	0.649351	11.6883
Skyblue (M33)	48	0.0179222	0.933756	0	1	0	2.08333
Darkturquoise (M34)	59	0.00493713	0.981733	0	1	0	1.69492
aThe Student asymptotic P values that were provied by WGCNA.
