# Supplementary material for: Experimental evidence for cancer resistance in a bat species
Source: Nat Commun. 2024 Feb 15;15:1401. doi: 10.1038/s41467-024-45767-1 (PMC10869793; doi:10.1038/s41467-024-45767-1)
Supplement: Supplementary file 5 — Supplementary Data 2 [file 41467_2024_45767_MOESM5_ESM.xlsx]

## Sheet: Sheet1
Supplementary Data 2. Protein-protein interaction network based on the STRING database for the genes involved in M1 and M2.
Gene symbol	Betweenness Centrality	Closeness Centrality	Clustering Coefficient	Degree	Neighborhood Connectivity	# Directed Edges
EP300	0.287609	0.359296	0.148551	24	6.58333	24
HIF1A	0.206837	0.354839	0.156863	18	7.27778	18
RPS3	0.0669241	0.302966	0.352381	15	8.13333	15
COPS5	0.184646	0.329493	0.208791	14	9.21429	14
EIF5B	0.13858	0.336471	0.384615	13	10.6154	13
RPS7	0.0517135	0.30042	0.530303	12	8.91667	12
WDR5	0.0226329	0.304904	0.363636	11	9	11
EIF3G	0.0486842	0.293033	0.527273	11	9.81818	11
KAT2A	0.0318763	0.290061	0.266667	10	7.4	10
RAB6A	0.200911	0.253546	0.0222222	10	2.8	10
EIF3E	0.0517662	0.301053	0.555556	10	10.4	10
RPL24	0.00406795	0.283168	0.666667	10	10	10
RPL37A	0.0170037	0.280943	0.611111	9	9.66667	9
CHEK1	0.120778	0.293635	0.194444	9	8.44444	9
TRA2B	0.0814675	0.250438	0.0555556	9	4.33333	9
EIF3F	0.00192012	0.286573	0.777778	9	11.1111	9
NFE2L2	0.10246	0.303609	0.222222	9	8.55556	9
GNL3	0.0456299	0.265799	0.277778	9	7.11111	9
RARA	0.0190041	0.276596	0.357143	8	8	8
PRPF6	0.0950608	0.276596	0	7	4.42857	7
USP22	0.0842519	0.318486	0.47619	7	12.2857	7
DDX18	0.0425326	0.281496	0.285714	7	8.42857	7
STK11	0.0799423	0.290061	0.285714	7	9.42857	7
PRKAG2	0.0490693	0.246552	0.0952381	7	3	7
PSMC6	0.00049	0.283168	0.933333	6	11.8333	6
POLR2H	0.0141305	0.269303	0.533333	6	9.66667	6
ARF5	0.0631043	0.255814	0.2	6	4.66667	6
TMED10	0.0686497	0.22449	0.2	6	2.83333	6
TRAF6	0.0396801	0.284294	0.333333	6	6.83333	6
XIAP	0.0410831	0.288306	0.266667	6	7.33333	6
GCLC	0.0623658	0.23913	0	5	3	5
SIL1	0	0.266294	1	5	11.8	5
MED1	0.0285022	0.274472	0.4	5	10.2	5
ARNT	0.00372938	0.30819	0.6	5	14.4	5
MAP3K1	0.0208399	0.245283	0.2	5	3.6	5
ESCO2	0.00572488	0.241147	0.5	5	4.6	5
TAX1BP1	0.0563109	0.249564	0.2	5	4.4	5
PFAS	0.0515561	0.278752	0.1	5	9	5
SPAG5	0.013986	0.231392	0.5	4	4.5	4
CTBP1	0.0146016	0.276062	0.333333	4	7.75	4
REST	0.0369162	0.286573	0.333333	4	8.25	4
RRP12	0.00717041	0.252205	0.333333	4	10	4
PDS5B	0.0139026	0.240336	0.166667	4	4.25	4
PKNOX1	0	0.26779	1	4	12.25	4
ARFGAP2	0.0682607	0.26729	0.5	4	5.5	4
PLXND1	0.048459	0.270321	0.166667	4	9.5	4
ATF3	0.00797341	0.287149	0.666667	4	14.25	4
BAX	0.00444374	0.285429	0.666667	4	14.25	4
DHODH	0.0242446	0.237542	0	4	4.25	4
KAT6B	7.88e-05	0.26779	0.833333	4	13.25	4
CAB39L	0.01443	0.234426	0.333333	4	4.25	4
MKKS	0.00995637	0.244863	0.333333	3	6.66667	3
CDCA7	0	0.231018	1	3	6	3
KPNA6	0.0084215	0.280392	0	3	11.6667	3
ASAH1	0.466667	0.6	0	3	1.66667	3
CHTF18	0.00208161	0.239933	0.666667	3	6	3
EVI5	0.11403	0.286	0.333333	3	11.6667	3
ZPR1	0.00333199	0.203994	0	3	4.66667	3
GGA3	0.010677	0.218989	0	3	4	3
YTHDC1	0.0225665	0.206349	0	3	4.66667	3
KDELR2	0	0.222741	1	3	5.33333	3
TBC1D17	0.0344902	0.227707	0	3	5.66667	3
RABEP1	0.0137296	0.207246	0	3	5	3
SLC16A3	4.93e-05	0.263352	0.666667	3	8.33333	3
TXNDC12	0.0178418	0.174817	0	3	1.66667	3
CRKL	0.0124435	0.23366	0	3	3.33333	3
DAZAP1	0.00141009	0.202837	0.333333	3	4.33333	3
RAB3GAP2	0.013986	0.203414	0.333333	3	4.33333	3
SMARCC2	0.000909	0.27553	0.666667	3	12.6667	3
SNTA1	0.7	0.625	0	3	1.33333	3
CDK14	0.046079	0.231767	0	3	4	3
COIL	0.0085924	0.223089	0	3	4.33333	3
DNM1	0.0683542	0.20546	0	3	4.66667	3
F2R	0.0415641	0.171875	0	3	2	3
PLK2	0.00357978	0.243197	0	2	6.5	2
RTCB	0.013986	0.217656	0	2	4	2
FKBP14	0.0207728	0.194293	0	2	3	2
ABCC1	0.013986	0.193767	0	2	3	2
ACER3	0.233333	0.545455	0	2	2.5	2
SNX14	0.166667	0.5	0	2	2	2
ALAS1	0.013986	0.216339	0	2	3	2
SEMA3F	0.000433	0.219662	0	2	3	2
PLD2	0.0341923	0.29065	0	2	12	2
DOCK7	0.0141735	0.262868	0	2	8.5	2
ARHGEF11	0.027775	0.214393	0	2	3	2
FGD1	0.013986	0.1772	0	2	1.5	2
URM1	0.0124847	0.25	0	2	8	2
RIC1	0.013986	0.203125	0	2	5.5	2
VIPAS39	0.000295	0.176543	0	2	2.5	2
DCAF10	0	0.25265	1	2	12.5	2
COX6A1	0.013986	0.23366	0	2	8	2
KIF16B	1	1	0	2	1	2
FAM102B	0.166667	0.5	0	2	2	2
TMEM167B	0.133333	0.461538	0	2	2	2
KLF8	0	0.265799	1	2	14	2
VPS41	0.00291344	0.186684	0	2	2.5	2
PTBP3	0	0.201125	1	2	6	2
SPCS2	0.013986	0.156284	0	2	1.5	2
NOL8	0.00204909	0.214715	0	2	6	2
PAFAH1B2	0.233333	0.545455	0	2	2.5	2
FSCN1	0.013986	0.147119	0	2	2	2
SERP1	0.027775	0.184516	0	2	4	2
DCTN3	0	0.203125	1	2	6.5	2
USP40	0.0109727	0.176761	0	2	3	2
LRSAM1	0.4	0.5	0	2	1.5	2
SNRPC	0.00236383	0.226266	0	2	8	2
VEGFB	0.00653954	0.265306	0	2	10	2
SLC1A5	0	0.262868	1	2	10.5	2
SCYL1	0.0303447	0.25	0	2	7	2
EPB41L5	0.013986	0.217656	0	2	4	2
JAZF1	0.013986	0.200561	0	2	3	2
UFC1	0.00155548	0.206946	0	2	2.5	2
STK25	0	0.225908	1	2	5.5	2
MAGED1	0.000473	0.236755	0	2	4.5	2
GOT2	0.00339801	0.212481	0	2	4.5	2
LAMTOR1	0	0.233279	1	2	7	2
SGCB	0.6	0.625	0	2	2.5	2
DPY30	0	0.265799	1	2	17.5	2
NUP155	0	0.198061	0	1	7	1
NAGLU	0	0.183569	0	1	6	1
SLC29A1	0	0.1625	0	1	2	1
CACNB2	0	0.416667	0	1	3	1
NMT1	0	0.178974	0	1	2	1
ADAMTS5	0	1	0	1	1	1
DDR2	0	1	0	1	1	1
OSBPL8	0	0.188158	0	1	4	1
CYB5B	0	0.178082	0	1	2	1
SPAST	0	0.169231	0	1	3	1
KLF11	0	0.264815	0	1	24	1
EPHX1	0	0.193243	0	1	5	1
VPS13B	0	0.20255	0	1	10	1
ERMP1	0	0.169031	0	1	2	1
EXOC2	0	0.197241	0	1	5	1
NDUFA12	0	0.189655	0	1	2	1
ARL8A	0	0.666667	0	1	2	1
SREK1	0	0.200561	0	1	9	1
ZBTB4	0	0.216667	0	1	4	1
GLA	0	0.198061	0	1	7	1
ARPC5L	0	0.135289	0	1	2	1
TTC1	0	0.210294	0	1	9	1
SAR1A	0	0.183569	0	1	6	1
EPS8	0	0.128366	0	1	2	1
BLOC1S6	0	0.4	0	1	3	1
DCLRE1C	0	0.198061	0	1	7	1
GPN1	0	0.212481	0	1	6	1
ATP8B1	0	0.193243	0	1	5	1
SPATA7	0	0.216995	0	1	7	1
TMX4	0	0.148958	0	1	3	1
HSDL2	0	0.416667	0	1	3	1
ZC3H7A	0	0.167251	0	1	2	1
DENND2D	0	0.178974	0	1	2	1
UCKL1	0	0.192204	0	1	4	1
MBD5	0	0.225197	0	1	10	1
DIAPH2	0	0.150685	0	1	2	1
BTBD9	0	0.226984	0	1	11	1
KIFC2	0	0.666667	0	1	2	1
RCBTB2	0	0.19016	0	1	4	1
CAMK1	0	0.188406	0	1	3	1
FCHSD1	0	0.170644	0	1	3	1
CAPN15	0	1	0	1	1	1
CAST	0	1	0	1	1	1
TRIM2	0	0.357143	0	1	2	1
S1PR1	0	0.146817	0	1	3	1
MBD1	0	0.216995	0	1	8	1
MBNL3	0	0	0	0	0	0
OSBPL2	0	0	0	0	0	0
AHNAK2	0	0	0	0	0	0
ZBTB21	0	0	0	0	0	0
AMFR	0	0	0	0	0	0
ANP32B	0	0	0	0	0	0
PRELID1	0	0	0	0	0	0
TNC	0	0	0	0	0	0
UNC119B	0	0	0	0	0	0
NAGA	0	0	0	0	0	0
GRHPR	0	0	0	0	0	0
IMPA2	0	0	0	0	0	0
USP12	0	0	0	0	0	0
DOK4	0	0	0	0	0	0
