# Supplementary material for: Experimental evidence for cancer resistance in a bat species
Source: Nat Commun. 2024 Feb 15;15:1401. doi: 10.1038/s41467-024-45767-1 (PMC10869793; doi:10.1038/s41467-024-45767-1)
Supplement: Supplementary file 6 — Supplementary Data 3 [file 41467_2024_45767_MOESM6_ESM.xlsx]

## Sheet: Sheet1
Supplementary Data 3. Survival rates for 350 genes in M1 and M2 across 21 tumour types collected from the KMplot database.
Gene name	Module type	Number of tumour types (High expression prolonged overall survival)	Number of tumour types (Low expression prolonged overall survival)	Total number of tumour types with significant correlation with gene expression (P < 0.05)	Fraction of enhanced survival rate for high expression (M1) or low expression (M2)
DHODH	M1	6	1	7	0.857143
DENND2D	M1	10	2	12	0.833333
CCT6B	M1	9	2	11	0.818182
NDUFAF1	M1	4	1	5	0.8
STK11	M1	7	2	9	0.777778
DDX17	M1	9	3	12	0.75
CIART	M1	6	2	8	0.75
ZFAND4	M1	6	2	8	0.75
ZBTB5	M1	9	3	12	0.75
YTHDC1	M1	8	3	11	0.727273
LRSAM1	M1	8	3	11	0.727273
FBXO21	M1	5	2	7	0.714286
ZBTB49	M1	7	3	10	0.7
PIGQ	M1	7	3	10	0.7
RIPOR3	M1	6	3	9	0.666667
ZBTB44	M1	6	3	9	0.666667
CACNB2	M1	6	3	9	0.666667
TTF2	M1	6	3	9	0.666667
JAZF1	M1	4	2	6	0.666667
SPATA7	M1	7	4	11	0.636364
PPM1D	M1	5	3	8	0.625
ARNT	M1	5	3	8	0.625
MAP3K1	M1	6	4	10	0.6
EXO5	M1	6	4	10	0.6
FIGNL2	M1	6	4	10	0.6
STK36	M1	4	3	7	0.571429
UNC119B	M1	4	3	7	0.571429
TMEM167B	M1	4	3	7	0.571429
CAPN15	M1	4	3	7	0.571429
EPB41L5	M1	4	3	7	0.571429
ARAP3	M1	4	3	7	0.571429
FAXC	M1	4	3	7	0.571429
CCDC158	M1	4	3	7	0.571429
ASAH1	M1	5	4	9	0.555556
NAGA	M1	5	4	9	0.555556
ARHGAP6	M1	5	4	9	0.555556
EML5	M1	5	4	9	0.555556
BTBD9	M1	5	4	9	0.555556
DDHD1	M1	5	4	9	0.555556
S1PR1	M1	5	4	9	0.555556
TRIM2	M1	6	5	11	0.545455
FCHSD1	M1	6	5	11	0.545455
EDRF1	M1	6	5	11	0.545455
SLC16A14	M1	6	5	11	0.545455
CRKL	M1	6	5	11	0.545455
DCLRE1C	M1	7	6	13	0.538462
KAT6B	M1	2	2	4	0.5
APPL2	M1	5	5	10	0.5
KMT2E	M1	3	3	6	0.5
ENPP4	M1	4	4	8	0.5
PDS5B	M1	4	4	8	0.5
NR1H2	M1	5	5	10	0.5
CHTF18	M1	6	6	12	0.5
ZNRF3	M1	6	6	12	0.5
SPEN	M1	4	4	8	0.5
MBNL3	M1	4	4	8	0.5
KLF8	M1	4	4	8	0.5
GLA	M1	4	4	8	0.5
STXBP3	M1	4	4	8	0.5
SPCS2	M1	3	3	6	0.5
DCAF10	M1	3	3	6	0.5
RCBTB2	M1	5	6	11	0.454545
CYB561	M1	5	6	11	0.454545
RETREG2	M1	4	5	9	0.444444
PRKAG2	M1	4	5	9	0.444444
CDCA7	M1	4	5	9	0.444444
USP40	M1	3	4	7	0.428571
XIAP	M1	3	4	7	0.428571
RIC1	M1	3	4	7	0.428571
ABHD13	M1	3	4	7	0.428571
SCYL1	M1	3	4	7	0.428571
KLF11	M1	3	4	7	0.428571
COIL	M1	5	7	12	0.416667
ZBTB21	M1	5	7	12	0.416667
ESCO2	M1	7	10	17	0.411765
ATP8B1	M1	2	3	5	0.4
MTX3	M1	4	6	10	0.4
REST	M1	4	6	10	0.4
NEK3	M1	4	6	10	0.4
SREK1	M1	2	3	5	0.4
NOL8	M1	4	6	10	0.4
VPS13B	M1	4	6	10	0.4
NXPH3	M1	4	6	10	0.4
PKNOX1	M1	5	8	13	0.384615
ARHGEF11	M1	3	5	8	0.375
EPS8	M1	3	5	8	0.375
CFAP97	M1	3	5	8	0.375
DUS2	M1	3	5	8	0.375
ZMYM1	M1	3	5	8	0.375
KIF16B	M1	3	5	8	0.375
PLXND1	M1	4	7	11	0.363636
PAFAH1B2	M1	4	7	11	0.363636
PPIP5K2	M1	3	6	9	0.333333
FAM102B	M1	2	4	6	0.333333
PRDM15	M1	4	8	12	0.333333
RRM2B	M1	3	6	9	0.333333
MIGA1	M1	3	6	9	0.333333
CLIP2	M1	2	4	6	0.333333
CHEK1	M1	4	8	12	0.333333
KIFC2	M1	2	4	6	0.333333
TTC27	M1	3	6	9	0.333333
ATF3	M1	3	6	9	0.333333
MTRF1L	M1	5	10	15	0.333333
ACER3	M1	2	4	6	0.333333
AMFR	M1	2	4	6	0.333333
TAX1BP1	M1	3	7	10	0.3
WSB1	M1	2	5	7	0.285714
ABCC9	M1	4	10	14	0.285714
RRP12	M1	2	5	7	0.285714
USP12	M1	2	5	7	0.285714
DIAPH2	M1	3	8	11	0.272727
SPAST	M1	3	8	11	0.272727
CEP350	M1	3	8	11	0.272727
LTN1	M1	3	8	11	0.272727
PTBP3	M1	3	9	12	0.25
OAS3	M1	3	9	12	0.25
RAB3GAP2	M1	2	6	8	0.25
BRD4	M1	2	6	8	0.25
LYSMD3	M1	3	9	12	0.25
SLC41A2	M1	3	9	12	0.25
ZBTB41	M1	2	6	8	0.25
MBD5	M1	2	6	8	0.25
ADAMTSL4	M1	3	9	12	0.25
NSRP1	M1	1	3	4	0.25
AHNAK2	M1	2	6	8	0.25
TRDMT1	M1	2	7	9	0.222222
TMEM41B	M1	2	7	9	0.222222
KCNMB4	M1	2	7	9	0.222222
CDK14	M1	2	7	9	0.222222
DOCK7	M1	2	8	10	0.2
WDR12	M1	2	8	10	0.2
TIMP2	M1	2	9	11	0.181818
UBE2D1	M1	2	9	11	0.181818
OSBPL8	M1	2	9	11	0.181818
EDC3	M1	1	5	6	0.166667
NAV1	M1	1	5	6	0.166667
VDR	M1	1	6	7	0.142857
EVI5	M1	1	7	8	0.125
OSBPL9	M1	1	7	8	0.125
SPAG5	M1	1	8	9	0.111111
NAGLU	M1	0	8	8	0
GRHPR	M1	0	6	6	0
THUMPD1	M1	0	4	4	0
DACT1	M2	10	0	10	0
ADAMTS5	M2	7	0	7	0
KCTD3	M2	6	0	6	0
SNTA1	M2	10	1	11	0.0909091
INKA2	M2	10	1	11	0.0909091
TEKT2	M2	9	1	10	0.1
CIAO3	M2	8	1	9	0.111111
BCR	M2	8	1	9	0.111111
NFE2L2	M2	7	1	8	0.125
DCTN3	M2	7	1	8	0.125
TACC1	M2	7	1	8	0.125
TMEM143	M2	7	1	8	0.125
ALAS1	M2	6	1	7	0.142857
ZC3H7A	M2	6	1	7	0.142857
CLPX	M2	6	1	7	0.142857
MCRIP2	M2	11	2	13	0.153846
MTUS1	M2	10	2	12	0.166667
COX6A1	M2	5	1	6	0.166667
HSDL2	M2	5	1	6	0.166667
CLPP	M2	5	1	6	0.166667
PGGHG	M2	9	2	11	0.181818
PFAS	M2	9	2	11	0.181818
GCLC	M2	8	2	10	0.2
OSBPL2	M2	8	2	10	0.2
EIF3G	M2	8	2	10	0.2
CNKSR3	M2	8	2	10	0.2
TRAPPC12	M2	8	2	10	0.2
EIF3F	M2	4	1	5	0.2
TRAPPC6A	M2	7	2	9	0.222222
TBC1D17	M2	7	2	9	0.222222
VEGFB	M2	7	2	9	0.222222
MCM5	M2	9	3	12	0.25
GLT8D1	M2	6	2	8	0.25
ARFGAP2	M2	6	2	8	0.25
DIP2A	M2	6	2	8	0.25
HELQ	M2	6	2	8	0.25
DNAJC21	M2	6	2	8	0.25
PAQR8	M2	6	2	8	0.25
PACSIN3	M2	3	1	4	0.25
RABEP1	M2	8	3	11	0.272727
CAB39L	M2	8	3	11	0.272727
EPHX1	M2	8	3	11	0.272727
VIPAS39	M2	8	3	11	0.272727
TAF15	M2	8	3	11	0.272727
DOP1A	M2	5	2	7	0.285714
TMX4	M2	5	2	7	0.285714
SPPL2A	M2	5	2	7	0.285714
MBD1	M2	5	2	7	0.285714
NRG1	M2	5	2	7	0.285714
STK39	M2	5	2	7	0.285714
CUX1	M2	5	2	7	0.285714
SEMA3F	M2	7	3	10	0.3
BAX	M2	7	3	10	0.3
CASP8AP2	M2	7	3	10	0.3
GGA3	M2	7	3	10	0.3
CAMK1	M2	7	3	10	0.3
MIPOL1	M2	7	3	10	0.3
URM1	M2	7	3	10	0.3
ZBTB4	M2	7	3	10	0.3
DMAP1	M2	7	3	10	0.3
TADA2A	M2	7	3	10	0.3
GTPBP1	M2	9	4	13	0.307692
CTBP1	M2	11	5	16	0.3125
ARF5	M2	8	4	12	0.333333
SERP1	M2	8	4	12	0.333333
FBXW5	M2	8	4	12	0.333333
EPN1	M2	6	3	9	0.333333
KLHL2	M2	6	3	9	0.333333
DNMT1	M2	6	3	9	0.333333
RARA	M2	6	3	9	0.333333
IMPA2	M2	6	3	9	0.333333
UCKL1	M2	6	3	9	0.333333
ARPC4	M2	6	3	9	0.333333
VPS41	M2	4	2	6	0.333333
ZBTB45	M2	4	2	6	0.333333
MKKS	M2	4	2	6	0.333333
GID4	M2	4	2	6	0.333333
RRNAD1	M2	4	2	6	0.333333
TRA2B	M2	9	5	14	0.357143
ARHGAP31	M2	7	4	11	0.363636
TOX4	M2	7	4	11	0.363636
RTCB	M2	7	4	11	0.363636
GPAT3	M2	7	4	11	0.363636
STRBP	M2	7	4	11	0.363636
LTBP4	M2	5	3	8	0.375
EXOC2	M2	5	3	8	0.375
TERF2	M2	5	3	8	0.375
AZIN2	M2	5	3	8	0.375
CPSF7	M2	5	3	8	0.375
ZKSCAN7	M2	5	3	8	0.375
CYB5B	M2	8	5	13	0.384615
TTC1	M2	8	5	13	0.384615
IFT57	M2	8	5	13	0.384615
KAT2A	M2	6	4	10	0.4
CCNDBP1	M2	6	4	10	0.4
PLD2	M2	3	2	5	0.4
UFC1	M2	3	2	5	0.4
PHKA2	M2	7	5	12	0.416667
MTHFD1	M2	7	5	12	0.416667
TMEM248	M2	4	3	7	0.428571
LAMTOR1	M2	4	3	7	0.428571
SAP30	M2	4	3	7	0.428571
TRAF6	M2	4	3	7	0.428571
DAZAP1	M2	5	4	9	0.444444
ALG2	M2	5	4	9	0.444444
EPB41	M2	5	4	9	0.444444
FAM219A	M2	5	4	9	0.444444
NUP160	M2	6	5	11	0.454545
CDC42EP1	M2	6	5	11	0.454545
ANP32B	M2	6	5	11	0.454545
SLC4A1AP	M2	6	5	11	0.454545
IRX2	M2	6	5	11	0.454545
SNRPA1	M2	8	7	15	0.466667
WLS	M2	6	6	12	0.5
EIF2S1	M2	6	6	12	0.5
BLOC1S6	M2	5	5	10	0.5
SIL1	M2	5	5	10	0.5
RNF121	M2	5	5	10	0.5
GNL3	M2	5	5	10	0.5
TDRKH	M2	5	5	10	0.5
PRPF6	M2	4	4	8	0.5
MRPS27	M2	4	4	8	0.5
USP22	M2	4	4	8	0.5
NDFIP1	M2	4	4	8	0.5
NMT1	M2	4	4	8	0.5
ZEB1	M2	4	4	8	0.5
RPL37A	M2	4	4	8	0.5
ERMP1	M2	3	3	6	0.5
EP300	M2	3	3	6	0.5
AARS2	M2	3	3	6	0.5
ARPC5L	M2	3	3	6	0.5
CDC42EP3	M2	3	3	6	0.5
DOK4	M2	6	7	13	0.538462
ARL8A	M2	6	7	13	0.538462
RAD18	M2	5	6	11	0.545455
UCHL5	M2	5	6	11	0.545455
ARL3	M2	5	6	11	0.545455
TMED10	M2	5	6	11	0.545455
MAGED1	M2	5	6	11	0.545455
NDUFA12	M2	5	6	11	0.545455
GOLGA5	M2	4	5	9	0.555556
ABCC1	M2	4	5	9	0.555556
SGCB	M2	4	5	9	0.555556
RP9	M2	4	5	9	0.555556
RPS7	M2	4	5	9	0.555556
CERS6	M2	4	5	9	0.555556
KPNA6	M2	3	4	7	0.571429
DNM1	M2	3	4	7	0.571429
RPL24	M2	3	4	7	0.571429
ECE1	M2	3	4	7	0.571429
NUP155	M2	5	7	12	0.583333
GOT2	M2	5	7	12	0.583333
SLX4IP	M2	5	7	12	0.583333
POLR2H	M2	5	7	12	0.583333
ATG16L1	M2	4	6	10	0.6
SNX14	M2	4	6	10	0.6
TRIM7	M2	4	6	10	0.6
NOCT	M2	4	6	10	0.6
SMARCC2	M2	2	3	5	0.6
PSMC6	M2	5	8	13	0.615385
FKBP14	M2	6	10	16	0.625
CHD4	M2	3	5	8	0.625
DBN1	M2	3	5	8	0.625
MED1	M2	3	5	8	0.625
DDR2	M2	3	5	8	0.625
DPY30	M2	3	5	8	0.625
FAM222B	M2	3	5	8	0.625
NCOA6	M2	3	5	8	0.625
FGD1	M2	4	7	11	0.636364
CSPG4	M2	4	7	11	0.636364
DDX18	M2	4	8	12	0.666667
SF3B6	M2	4	8	12	0.666667
COPS5	M2	4	8	12	0.666667
SNRPC	M2	4	8	12	0.666667
SLC29A1	M2	3	6	9	0.666667
FGF7	M2	3	6	9	0.666667
RPS3	M2	3	6	9	0.666667
NYAP1	M2	3	6	9	0.666667
MAFF	M2	3	6	9	0.666667
WDR5	M2	3	6	9	0.666667
STK25	M2	2	4	6	0.666667
RAB6A	M2	2	4	6	0.666667
LRRC59	M2	4	9	13	0.692308
CAST	M2	3	7	10	0.7
FSCN1	M2	4	10	14	0.714286
PLA2G15	M2	4	10	14	0.714286
TNC	M2	2	5	7	0.714286
PPIF	M2	2	5	7	0.714286
BBX	M2	2	5	7	0.714286
SAR1A	M2	3	9	12	0.75
EIF5B	M2	3	9	12	0.75
ZPR1	M2	2	6	8	0.75
SUCLA2	M2	2	6	8	0.75
PRELID1	M2	2	6	8	0.75
SLC1A5	M2	1	3	4	0.75
HIF1A	M2	2	7	9	0.777778
CAV1	M2	2	7	9	0.777778
ACBD3	M2	2	7	9	0.777778
GPN1	M2	2	8	10	0.8
F2R	M2	1	4	5	0.8
KDELR2	M2	2	10	12	0.833333
TXNDC12	M2	1	5	6	0.833333
PLK2	M2	1	5	6	0.833333
COL5A1	M2	1	8	9	0.888889
EIF3E	M2	1	9	10	0.9
SLC16A3	M2	1	10	11	0.909091
HHIPL1	M2	1	10	11	0.909091
aThe P values are from stratified log-rank tests and provied by the KMplot database.
