# Supplementary material for: Experimental evidence for cancer resistance in a bat species
Source: Nat Commun. 2024 Feb 15;15:1401. doi: 10.1038/s41467-024-45767-1 (PMC10869793; doi:10.1038/s41467-024-45767-1)
Supplement: Supplementary file 7 — Supplementary Data 4 [file 41467_2024_45767_MOESM7_ESM.xlsx]

## Sheet: Sheet1
Supplementary Data 4. Detection of positive selection along the branch of MPI.
Gene symbol	Branch-site model	Number of parameters	ln L	p0	ω0	p1	ω1	p2	ω2	χ2	P valuea	Positively selected sitesb
HIF1A	Mode A0	15	-5756.99	0.91717	0.04557	0.08283	1	0	1	1	1	na
	Mode A	16	-5756.99	0.91717	0.04557	0.08283	1	0	1
COPS5	Mode A0	15	-2164.29	0.97265	0.00255	0.0065	1	0.02085	1	1	1	na
	Mode A	16	-2164.29	0.97265	0.00255	0.0065	1	0.02085	1
RPS3	Mode A0	15	-1699.56	0.1455	0.00239	0	1	0.85449	1	1	0.9989	178P (0.984), 198A (0.994)
	Mode A	16	-1699.56	0.14552	0.00239	0	1	0.85448	1
EP300	Mode A0	15	-17968.8	0.93659	0.03661	0.06341	1	0	1	1	1	na
	Mode A	16	-17968.8	0.93659	0.03661	0.06341	1	0	1
EIF5B	Mode A0	15	-9878.1	0.93501	0.03446	0.06139	1	0.00359	1	1	0.4907	na
	Mode A	16	-9877.86	0.93732	0.03454	0.06105	1	0.00163	5.60966
ω values are the nonsynonymous/synonymous rate ratios. p0 is the proportion of codons that have ω0, p1 is the proportion of codons that have ω1=1, and p2 is the proportion of codons that have ω2 in the foreground branche. ω2 significantly exceeds 1 (as indicated by the likelihood ratio test), suggesting positive selection.
aThe P values are from two-tailed chi-square tests
bThe sites were identified by the Bayes Empirical Bayes analysis and shown with the posterior probability > 0.95. The sites are indexed by the amino acids at the site in the human proteins. na: not available.
