# Supplementary material for: Experimental evidence for cancer resistance in a bat species
Source: Nat Commun. 2024 Feb 15;15:1401. doi: 10.1038/s41467-024-45767-1 (PMC10869793; doi:10.1038/s41467-024-45767-1)
Supplement: Supplementary file 8 — Supplementary Data 5 [file 41467_2024_45767_MOESM8_ESM.xlsx]

## Sheet: Sheet1
Supplementary Data 5. Summary of the genome assembly of Myotis pilosus.
Parameter	Contig Length (bp)	Contig Number
N50	79957542	10
N60	75810202	12
N70	57849531	15
N80	43224716	19
N90	25910323	24
Longest	166075860	1
Total	2000337603	105
