# Supplementary material for: Experimental evidence for cancer resistance in a bat species
Source: Nat Commun. 2024 Feb 15;15:1401. doi: 10.1038/s41467-024-45767-1 (PMC10869793; doi:10.1038/s41467-024-45767-1)
Supplement: Supplementary file 9 — Supplementary Data 6 [file 41467_2024_45767_MOESM9_ESM.xlsx]

## Sheet: Sheet1
Supplementary Data 6. The genomic completeness of the Myotis pilosus genome with the BUSCO.
Type	Number	Percent(%)
Complete BUSCOs	8888	96.34
Complete and single-copy BUSCOs	8658	93.84
Complete and duplicated BUSCOs	230	2.49
Fragmented BUSCOs	75	0.81
Missing BUSCOs	263	2.85
Mammalia	9226	100
