# Supplementary material for: Experimental evidence for cancer resistance in a bat species
Source: Nat Commun. 2024 Feb 15;15:1401. doi: 10.1038/s41467-024-45767-1 (PMC10869793; doi:10.1038/s41467-024-45767-1)
Supplement: Supplementary file 10 — Supplementary Data 7 [file 41467_2024_45767_MOESM10_ESM.xlsx]

## Sheet: Sheet1
Supplementary Data 7. The 46 MSF-specific gained accessible peaks overlapping with ENCODE cCREs located within 300kb around HIF1A, COPS5, and RPS3.
chr	Start	End	Accessibility state	Overlapped with ENCODE cCREs	Gene symbol	Overlapped with CNEs	CNEs position in mouse genome
chr1	9815713	9816167	gaining accessibility in one MSF WT sample losing accessibility in MPI WT	chr1_9815793_9816045_EM10E0431705-enhD;	COPS5
chr1	9943634	9944728	gaining accessibility in MSF WT losing accessibility in MPI WT	chr1_9943643_9943895_EM10E0431741-enhP;chr1_9943984_9944333_EM10E0431742-prom;chr1_9944407_9944559_EM10E0431743-enhP;
chr1	10007287	10007589	gaining accessibility in one MSF WT sample losing accessibility in MPI WT	chr1_10007275_10007583_EM10E0431763-CTCF;
chr12	73693175	73693744	gaining accessibility in one MSF WT sample losing accessibility in MPI WT	chr12_73693393_73693645_EM10E0539500-CTCF;	HIF1A
chr12	73708672	73709307	gaining accessibility in MSF WT losing accessibility in MPI WT	chr12_73708538_73708820_EM10E0539510-enhD;chr12_73708922_73709268_EM10E0539511-enhD;
chr12	73725618	73726194	gaining accessibility in MSF WT losing accessibility in MPI WT	chr12_73725825_73726169_EM10E0539525-enhD;
chr12	73837958	73839187	gaining accessibility in MSF WT losing accessibility in MPI WT	chr12_73838726_73839076_EM10E0539578-enhD;
chr12	73866171	73866762	gaining accessibility in MSF WT losing accessibility in MPI WT	chr12_73866275_73866617_EM10E0539585-enhD;
chr12	73894772	73895257	gaining accessibility in one MSF WT sample losing accessibility in MPI WT	chr12_73894868_73895069_EM10E0539599-enhD;chr12_73895228_73895519_EM10E0539600-enhD;
chr12	73901152	73901495	gaining accessibility in MSF WT losing accessibility in MPI WT	chr12_73901241_73901556_EM10E0539602-prom;
chr12	73953405	73954113	gaining accessibility in one MSF WT sample losing accessibility in MPI WT	chr12_73953374_73953556_EM10E0539622-enhD;chr12_73953593_73953751_EM10E0539623-enhD;chr12_73953774_73954085_EM10E0539624-enhD;
chr12	73955981	73956404	gaining accessibility in one MSF WT sample losing accessibility in MPI WT	chr12_73956081_73956323_EM10E0539627-enhD;
chr12	74055531	74056519	gaining accessibility in one MSF WT sample losing accessibility in MPI WT	chr12_74055602_74055937_EM10E0539649-enhD;
chr12	74093013	74093554	gaining accessibility in one MSF WT sample losing accessibility in MPI WT	chr12_74093157_74093507_EM10E0539655-enhD;
chr12	74141933	74142397	gaining accessibility in one MSF WT sample losing accessibility in MPI WT	chr12_74142278_74142471_EM10E0539670-enhD;		CNE143336	chr12:74142274-74142503
chr12	74144438	74145126	gaining accessibility in one MSF WT sample losing accessibility in MPI WT	chr12_74144410_74144760_EM10E0539671-enhD;
chr7	99182517	99183325	gaining accessibility in MSF WT losing accessibility in MPI WT	chr7_99182653_99183000_EM10E0857788-prom;chr7_99183121_99183320_EM10E0857789-enhP;	RPS3
chr7	99215284	99216153	gaining accessibility in MSF WT losing accessibility in MPI WT	chr7_99215517_99215866_EM10E0857804-enhD;
chr7	99229427	99229903	gaining accessibility in one MSF WT sample losing accessibility in MPI WT	chr7_99229426_99229713_EM10E0857812-enhD;
chr7	99237251	99237966	gaining accessibility in one MSF WT sample losing accessibility in MPI WT	chr7_99237360_99237673_EM10E0857818-enhP;chr7_99237779_99237932_EM10E0857819-enhP;
chr7	99249119	99249904	gaining accessibility in one MSF WT sample losing accessibility in MPI WT	chr7_99248927_99249167_EM10E0857824-enhP;chr7_99249331_99249552_EM10E0857825-enhP;chr7_99249557_99249905_EM10E0857826-enhP;
chr7	99268033	99269851	gaining accessibility in MSF WT losing accessibility in MPI WT	chr7_99268050_99268398_EM10E0857834-prom;chr7_99268409_99268669_EM10E0857835-prom;chr7_99268949_99269286_EM10E0857836-enhP;chr7_99269305_99269610_EM10E0857837-enhP;chr7_99269647_99269800_EM10E0857838-enhP
chr7	99294844	99295575	gaining accessibility in one MSF WT sample losing accessibility in MPI WT	chr7_99295138_99295309_EM10E0857849-enhD;chr7_99295322_99295498_EM10E0857850-enhD;
chr7	99304680	99305443	gaining accessibility in MSF WT losing accessibility in MPI WT	chr7_99304892_99305242_EM10E0857854-enhD;
chr7	99322485	99323357	gaining accessibility in MSF WT losing accessibility in MPI WT	chr7_99322760_99322955_EM10E0857866-enhP;
chr7	99332653	99333472	gaining accessibility in MSF WT losing accessibility in MPI WT	chr7_99332825_99333155_EM10E0857869-CTCF;
chr7	99350265	99350496	gaining accessibility in one MSF WT sample losing accessibility in MPI WT	chr7_99350234_99350458_EM10E0857873-enhD;
chr7	99351129	99351440	gaining accessibility in one MSF WT sample losing accessibility in MPI WT	chr7_99351199_99351377_EM10E0857875-enhP;
chr7	99352828	99353515	gaining accessibility in MSF WT losing accessibility in MPI WT	chr7_99353053_99353399_EM10E0857880-prom;
chr7	99355772	99355989	gaining accessibility in one MSF WT sample losing accessibility in MPI WT	chr7_99355683_99356026_EM10E0857883-enhD;
chr7	99356474	99356938	gaining accessibility in MSF WT losing accessibility in MPI WT	chr7_99356306_99356510_EM10E0857884-enhD;chr7_99356591_99356892_EM10E0857885-enhD;chr7_99356924_99357132_EM10E0857886-enhD;
chr7	99359889	99360865	gaining accessibility in MSF WT losing accessibility in MPI WT	chr7_99359824_99359975_EM10E0857888-enhD;chr7_99360175_99360498_EM10E0857889-enhD;chr7_99360606_99360853_EM10E0857890-enhD;
chr7	99380532	99381874	gaining accessibility in MSF WT losing accessibility in MPI WT	chr7_99380456_99380804_EM10E0857897-enhP;chr7_99380884_99381137_EM10E0857898-enhP;chr7_99381249_99381599_EM10E0857899-prom;chr7_99381641_99381823_EM10E0857900-enhP;
chr7	99412179	99412682	gaining accessibility in one MSF WT sample losing accessibility in MPI WT	chr7_99412387_99412562_EM10E0857923-enhD;
chr7	99432119	99433116	gaining accessibility in one MSF WT sample losing accessibility in MPI WT	chr7_99432269_99432604_EM10E0857934-enhD;chr7_99432984_99433158_EM10E0857935-enhD;
chr7	99450709	99451112	gaining accessibility in one MSF WT sample losing accessibility in MPI WT	chr7_99450768_99451065_EM10E0857950-CTCF;
chr7	99460321	99460585	gaining accessibility in one MSF WT sample losing accessibility in MPI WT	chr7_99460347_99460664_EM10E0857953-enhD;
chr7	99483314	99483937	gaining accessibility in MSF WT losing accessibility in MPI WT	chr7_99483335_99483490_EM10E0857977-enhP;chr7_99483555_99483905_EM10E0857978-prom;
chr7	99500242	99500597	gaining accessibility in one MSF WT sample losing accessibility in MPI WT	chr7_99500232_99500580_EM10E0857979-enhD;
chr7	99534935	99536594	gaining accessibility in MSF WT losing accessibility in MPI WT	chr7_99534855_99535203_EM10E0858000-enhP;chr7_99535340_99535674_EM10E0858001-prom;chr7_99535804_99536049_EM10E0858002-enhP;chr7_99536147_99536492_EM10E0858003-enhP;chr7_99536545_99536797_EM10E0858004-enhP		CNE563305	chr7:99535624-99535812
chr7	99547653	99548164	gaining accessibility in one MSF WT sample losing accessibility in MPI WT	chr7_99547644_99547932_EM10E0858015-enhD;chr7_99548042_99548390_EM10E0858016-enhD;
chr7	99555781	99556185	gaining accessibility in one MSF WT sample losing accessibility in MPI WT	chr7_99555925_99556205_EM10E0858023-CTCF;
chr7	99579318	99579799	gaining accessibility in one MSF WT sample losing accessibility in MPI WT	chr7_99579424_99579738_EM10E0858035-enhD;
chr7	99585991	99586504	gaining accessibility in one MSF WT sample losing accessibility in MPI WT	chr7_99586042_99586391_EM10E0858040-enhD;
chr7	99594122	99594799	gaining accessibility in MSF WT losing accessibility in MPI WT	chr7_99594385_99594732_EM10E0858049-enhD;
chr7	99625719	99626357	gaining accessibility in one MSF WT sample losing accessibility in MPI WT	chr7_99625756_99626104_EM10E0858056-prom;
