# Supplementary material for: Experimental evidence for cancer resistance in a bat species
Source: Nat Commun. 2024 Feb 15;15:1401. doi: 10.1038/s41467-024-45767-1 (PMC10869793; doi:10.1038/s41467-024-45767-1)
Supplement: Supplementary file 11 — Supplementary Data 8 [file 41467_2024_45767_MOESM11_ESM.xlsx]

## Sheet: Sheet1
Supplementary Data 8. Different types of transposons in the genome of MPI.
Classification	# elements	Percentage in genome
Retroelements	706054	0.1071
SINEs	174521	0.0121
Penelope	52	0
LINEs	346230	0.0658
L2/CR1/Rex	101069	0.0131
R2/R4/NeSL	228	0
RTE/Bov-B	5791	0.0007
L1/CIN4	238992	0.0519
LTR elements	185303	0.0292
Gypsy/DIRS1	7154	0.0009
Retroviral	172523	0.0277
DNA transposons	213727	0.0216
hobo-Activator	158704	0.0154
Tc1-IS630-Pogo	49007	0.0058
PiggyBac	372	0.0001
Tourist/Harbinger	247	0
Rolling-circles	991	0.0001
Unclassified	2168864	0.2779
