# Supplementary material for: Experimental evidence for cancer resistance in a bat species
Source: Nat Commun. 2024 Feb 15;15:1401. doi: 10.1038/s41467-024-45767-1 (PMC10869793; doi:10.1038/s41467-024-45767-1)
Supplement: Supplementary file 12 — Supplementary Data 9 [file 41467_2024_45767_MOESM12_ESM.xlsx]

## Sheet: Sheet1
Supplementary Data 9. The sgRNA sequences for five genes.
gene name	sgRNA sequence(5'-3')
COPS5 (mouse)	TTGATGCTCGGGAAAGTCGA
	AGTTTCGCTTTGCCTGTAGA
	AGCTGCTGCGTATGAGTATA
HIF1A (mouse)	TTGATAAAGCTTCTGTTATG
	GATAACGTGAACAAATACAT
	AAGATGTGAGCTCACATTG
RPS3 (mouse)	ACTCGGGAGCTGGCTGAAGA
	TTCTTGGGGAGAAGGGTCGT
	AAAGCGCTTCTGGACAACTG
EIF5B (mouse)	AGAAGGAGCTGGTGCTGCCA
	GAGTTGTCTCTGGAAGCCCA
	AGGAGGTGTTGACACTCAGA
EP300 (mouse)	CCGAGAATGTGGTGGAACCC
	CTCTCGGCGTCCGCCAGCGA
	ACGGTTCCATTGGAGCAGGC
COPS5 (human)	TGATGCATGCCAGATCGGG
	TTCCAAGTTGCCTCCCGATC
	TGAAACCCGAGTAAATGCTC
COPS5 (MPI)	CGCCCGATCAGGAGGTAACT
	TGGTGAAACGATGATCATTA
	CTTCCAAGTTACCTCCTGAT
