# Supplementary material for: Experimental evidence for cancer resistance in a bat species
Source: Nat Commun. 2024 Feb 15;15:1401. doi: 10.1038/s41467-024-45767-1 (PMC10869793; doi:10.1038/s41467-024-45767-1)
Supplement: Supplementary file 13 — Supplementary Data 10 [file 41467_2024_45767_MOESM13_ESM.xlsx]

## Sheet: Sheet1
Supplementary Data 10. The genome versions of 9 mammals used for homology-based gene prediction of MPI genome.
Species	Common Name	Order	Family	Version
Mus musculus	Laboratory mouse	Rodentia	Muridae	GRCm39
Homo sapiens	Human	Primates	Hominidae	GRCh38.p13
Canis familiaris	Dog	Carnivora	Canidae	CanFam3.1
Pteropus vampyrus	Large flying fox	Chiroptera	Pteropodidae	Pvam_2.0
Rhinolophus ferrumequinum	Greater horseshoe bat	Chiroptera	Rhinolophidae	mRhiFer1_v1.p
Myotis lucifugus	Little brown bat	Chiroptera	Vespertilionidae	Myoluc2.0
Myotis myotis	Mouse-eared bat	Chiroptera	Vespertilionidae	mMyoMyo1.p
Miniopterus natalensis	Long-fingered bat	Chiroptera	Vespertilionidae	Mnat.v1
Pipistrellus kuhlii	Pipistrellus kuhlii	Chiroptera	Vespertilionidae	mPipKuh1.p
