# Supplementary material for: Experimental evidence for cancer resistance in a bat species
Source: Nat Commun. 2024 Feb 15;15:1401. doi: 10.1038/s41467-024-45767-1 (PMC10869793; doi:10.1038/s41467-024-45767-1)
Supplement: Supplementary file 14 — Supplementary Data 11 [file 41467_2024_45767_MOESM14_ESM.xlsx]

## Sheet: Sheet1
Supplementary Data 11. The genome versions of 6 mammals for genome alignment.
Species	Common Name	Order	Family	Version
Mus musculus	laboratory mouse	Rodentia	Muridae	GRCm38(mm10)
Homo sapiens	human	Primates	Hominidae	GRCh38(hg38)
Rhinolophus ferrumequinum	greater horseshoe bat	Chiroptera	Rhinolophidae	GCA_014108255.1
Rhinolophus sinicus	Chinese rufous horseshoe bat	Chiroptera	Rhinolophidae	GCA_001888835.1
Hipposideros armiger	great leaf-nosed bat	Chiroptera	Hipposideridae	GCF_001890085.2
Rousettus leschenaultii	Leschenault's Rousette	Chiroptera	Pteropodidae	GCA_015472975.1
