# Supplementary material for: Experimental evidence for cancer resistance in a bat species
Source: Nat Commun. 2024 Feb 15;15:1401. doi: 10.1038/s41467-024-45767-1 (PMC10869793; doi:10.1038/s41467-024-45767-1)
Supplement: Supplementary file 15 — Supplementary Data 12 [file 41467_2024_45767_MOESM15_ESM.xlsx]

## Sheet: Sheet1
Supplementary Data 12. sgRNA sequences targeting mouse CNE143336.
	sgRNA sequence(5'-3')
sgRNA1	ATTAATAGCCGGCATCACAG
sgRNA2	TTATAAGTATGGATCACTGC
sgRNA3	CCATGCTTATGTAAATAATT
sgRNA4	TTGCGCTTCCTCTGTGATGC
sgRNA5	ACAAGAAGAATCTGTTTCTA
sgRNA6	TTAGAAACAGATTCTTCTTG
