# Supplementary material for: Experimental evidence for cancer resistance in a bat species
Source: Nat Commun. 2024 Feb 15;15:1401. doi: 10.1038/s41467-024-45767-1 (PMC10869793; doi:10.1038/s41467-024-45767-1)
Supplement: Supplementary file 16 — Supplementary Data 13 [file 41467_2024_45767_MOESM16_ESM.xlsx]

## Sheet: Sheet1
Supplementary Data 13. The qPCR primers targeting the RSC sequences of mouse and MPI.
Specie name	Primer sequence(5'-3')
mouse	primer-F	TCTCTGGCATGGAGAGTAGCA
	primer-R	CTGAGTGAAGCCAACTGACG
MPI	primer-F	ACTGACACAAGGGCATGTCA
	primer-R	CTCTGTTCCCTACCCTTGGC
