# Supplementary material for: Experimental evidence for cancer resistance in a bat species
Source: Nat Commun. 2024 Feb 15;15:1401. doi: 10.1038/s41467-024-45767-1 (PMC10869793; doi:10.1038/s41467-024-45767-1)
Supplement: Supplementary file 18 — Source data [file 41467_2024_45767_MOESM18_ESM.xlsx]

## Sheet: Fig. 1a
	Exposure time 25s					Exposure time 15s
	HRASG12V
	Exposure time 15s					Exposure time 25s
	SV40 LT
	β-actin

## Sheet: Fig.1b
		HRAS(G12V)+SV40LT				control
	Myotis pilosus
	Myotis altarium
	Rhinolophus pusillus
	Rhinolophus ferrumequinum
	Rhinolophus sinicus
	Hipposideros armiger
	Rousettus leschenaultii
	Mus musculus

## Sheet: Fig. 1c
Mus musculus		Rhinolophus sinicus		Rhinolophus ferrumequinum		Hipposideros armiger		Rhinolophus pusillus		Rousettus leschenaultii		Myotis pilosus		Myotis altarium
Colony number	Colony area	Colony number	Conoly area	Colony number	Colony area	Colony number	Colony area	Colony number	Colony area	Colony number	Colony area	Colony number	Colony area	Conoly number	Conoly area
1	4225.6	1	3986.95	1	2293.47	1	1261.15	1	9934.42	1	1803.68	1	250.135	1	11235.5
2	5656.1	2	1051.92	2	4270.89	2	4721.13	2	10684.8	2	2730.87	2	321.458	2	10338.4
3	1724.58	3	732.829	3	3151.03	3	8693.21	3	1384.19	3	5304.22	3	246.755	3	1012.03
4	2527.72	4	1910.15	4	12959.4	4	1028.93	4	900.487	4	3694.57	4	409.343	4	10110.5
5	1519.74	5	1567.74	5	5088.22	5	1959.17	5	8186.52	5	3108.44	5	260.276	5	2147.11
6	2891.77	6	2607.49	6	4098.84	6	4544.35	6	1362.56	6	1357.49	6	308.275	6	855.192
7	3855.8	7	4650.15	7	1470.05	7	8330.18	7	1956.46	7	3026.3	7	213.291	7	4677.53
8	2924.55	8	1345.32	8	2763.32	8	2708.56	8	694.97	8	1373.04	8	132.166	8	1268.25
9	5549.28	9	1151.97	9	2528.39	9	267.374	9	1203.02	9	699.027	9	307.599	9	5480.33
10	3769.94	10	8785.83	10	6326.39	10	4896.57	10	4434.83	10	5269.06	10	154.813	10	5804.49
11	1313.55	11	5937.33	11	1828.35	11	11495.1	11	559.424	11	1216.2	11	430.976	11	6239.86
12	7224.51	12	2399.95	12	2598.36	12	2921.51	12	750.744	12	6330.11	12	262.642	12	7468.23
13	1708.02	13	8519.13	13	1007.98	13	5703.76	13	1805.71	13	636.831	13	392.442	13	3518.46
14	8716.87	14	2221.47	14	694.294	14	4113.71	14	3700.65	14	1291.91	14	365.062	14	3211.87
15	1955.79	15	1410.22	15	11501.5	15	13034.1	15	1795.9	15	2112.97	15	327.542	15	1456.87
16	1452.47	16	654.07	16	5262.64	16	2309.36	16	2396.23	16	513.791	16	195.714	16	2475.66
17	1430.16	17	4423.34	17	5040.56	17	2915.09	17	1288.53	17	1260.48	17	289.684	17	602.353
18	654.408	18	2248.85	18	654.07	18	2634.53	18	5569.56	18	651.704	18	179.151
19	1919.62	19	2903.6	19	2075.45	19	8095.25	19	5459.37	19	522.242	19	209.235		2.13113e-06
20	2396.23	20	877.839	20	430.3	20	1705.65	20	2338.76	20	739.589	20	218.023
21	11548.1	21	12171.4	21	334.302	21	1192.54	21	1323.35	21	679.083	21	178.475
22	2590.93	22	10210.9	22	1217.55	22	1416.64	22	1807.73	22	159.884
23	2753.51	23	11734.7	23	1855.73		3.91928e-06	23	419.822	23	1369.66
24	3087.14	24	4224.92	24	664.548			24	336.668	24	2902.92
25	1243.24		1.70683e-05	25	393.118			25	1055.98		2.30918e-05
26	2051.78			26	349.513			26	1127.97
27	1316.25			27	497.228			27	952.204
28	2801.85			28	374.865			28	606.409
29	1197.61			29	300.162			29	675.027
30	17208			30	311.317			30	259.938
31	2090.66			31	409.343				0.000651914
32	2193.75				0.000878445
33	808.883
34	1329.43
35	469.849
36	691.928
37	547.593
	0.000202519

## Sheet: Fig. 2a and b
			1 week							2 weeks							3 weeks
	Mouse(HRASG12V+SV40 LT)
	MPI(HRASG12V+SV40 LT)
		Luciferase activity(photons×106/sec)
		Mouse(HRASG12V+SV40 LT) N=5					MPI(HRASG12V+SV40 LT) N=5
		N1	N2	N3	N4	N5	N1	N2	N3	N4	N5
	1 week	80	109.5	68.99	263.1	143.1	33.09	83.42	156.5	65.8	208.8
	2 weeks	2143	1616	917	2205	1113	265	849	277	879	269	0.00650741
	3 weeks	1387	3020	1709	4591	3050	585	665	475	1832	994	0.017973

## Sheet: Fig. 2c and d
											Mouse(HRASG12V+SV40 LT) N=5
											N1	N2	N3	N4	N5
										Body weight/g	21.03	16.22	19.85	20.99	20.37
										Tumour weight/g	0.73	0.74	1.07	0.64	1.08
	Mouse(HRASG12V+SV40 LT) N=5									tumour weight/Body weight	0.0347123	0.0456227	0.0539043	0.0304907	0.0530191
											MPI(HRASG12V+SV40 LT) N=5
											N1	N2	N3	N4	N5
	MPI(HRASG12V+SV40 LT) N=5									Body weight/g	18.64	19.96	20.21	18.02	22.24
										Tumour weight/g	0.03	0.05	0.02	0.02	0.06
										tumour weight/Body weight	0.00160944	0.00250501	0.000989609	0.00110988	0.00269784
															2.21651e-05

## Sheet: Fig. 4c
																		COPS5	Replicate 1				Replicate 2				Replicate 3					HIF1A	Replicate 1				Replicate 2				Replicate 3					RPS3	Replicate 1
																	0H	Control	0.31	0.319	0.323	average	0.341	0.342	0.34	average	0.344	0.348	0.344	average	0H	Control	0.33	0.334	0.324	average	0.337	0.327	0.347	average	0.338	0.331	0.341	average	0H	Control	0.305	0.316	0.313
																		sgRNA1	0.311	0.31	0.308		0.332	0.33	0.339		0.348	0.339	0.335			sgRNA1	0.339	0.348	0.328		0.348	0.336	0.345		0.344	0.354	0.343			sgRNA2	0.308	0.299	0.3
																		sgRNA2	0.311	0.312	0.322		0.341	0.334	0.339		0.344	0.336	0.32			sgRNA2	0.356	0.337	0.334		0.341	0.336	0.34		0.343	0.351	0.34			blank	0.26	0.295	0.293
																		blank	0.293	0.285	0.28		0.274	0.277	0.273		0.274	0.277	0.273			blank	0.332	0.306	0.3		0.302	0.301	0.29		0.294	0.307	0.299				0.045	0.021	0.02
									actin										0.017	0.034	0.043	0.0313333	0.067	0.065	0.067	0.067	0.07	0.071	0.071	0.0706667			-0.002	0.028	0.024	0.0166667	0.035	0.026	0.057	0.0393333	0.044	0.024	0.042	0.042		0.611877	0.048	0.004	0.007
	COPS5																	0.40162	0.018	0.025	0.028	0.0236667	0.058	0.053	0.066	0.066	0.074	0.062	0.062	0.066		0.551306	0.007	0.042	0.028	0.0256667	0.046	0.035	0.055	0.0453333	0.05	0.047	0.044	0.044
																		0.677261	0.018	0.027	0.042	0.029	0.067	0.057	0.066	0.066	0.07	0.059	0.047	0.0586667		0.257781	0.024	0.031	0.034	0.0296667	0.039	0.035	0.05	0.0413333	0.049	0.044	0.041	0.041
																																														Control	0.397	0.433	0.41
																																													24H	sgRNA2	0.354	0.359	0.363
																	24H	Control	0.345	0.348	0.372		0.462	0.478	0.455		0.45	0.461	0.446		24H	Control	0.393	0.416	0.406		0.424	0.404	0.42		0.412	0.406	0.41			blank	0.287	0.281	0.282
																		sgRNA1	0.314	0.32	0.329		0.377	0.367	0.379		0.373	0.38	0.387			sgRNA1	0.368	0.388	0.372		0.392	0.387	0.383		0.389	0.393	0.374				0.11	0.152	0.128
																		sgRNA2	0.322	0.319	0.313		0.357	0.366	0.366		0.356	0.363	0.357			sgRNA2	0.396	0.382	0.416		0.388	0.402	0.393		0.397	0.395	0.413			0.0132473	0.067	0.078	0.081
																		blank	0.261	0.274	0.259		0.261	0.259	0.263		0.261	0.259	0.263			blank	0.264	0.263	0.266		0.287	0.271	0.27		0.302	0.31	0.309
																			0.084	0.074	0.113	0.0903333	0.201	0.219	0.192	0.192	0.189	0.202	0.183	0.191333			0.129	0.153	0.14	0.140667	0.137	0.133	0.15	0.14	0.11	0.096	0.101	0.101
																		0.0680183	0.053	0.046	0.07	0.0563333	0.116	0.108	0.116	0.116	0.112	0.121	0.124	0.119		0.039591	0.104	0.125	0.106	0.111667	0.105	0.116	0.113	0.111333	0.087	0.083	0.065	0.065
									actin									0.0423261	0.061	0.045	0.054	0.0533333	0.096	0.107	0.103	0.103	0.095	0.104	0.094	0.0976667		0.570873	0.132	0.119	0.15	0.133667	0.101	0.131	0.123	0.118333	0.095	0.085	0.104	0.104
	HIF1A																																													Control	0.532	0.512	0.562
																																														sgRNA2	0.393	0.421	0.378
																																													48H	blank	0.295	0.301	0.291
																																															0.237	0.211	0.271
																	48H	Control	0.478	0.469	0.482		0.757	0.744	0.708		0.751	0.736	0.641		48H	Control	0.438	0.445	0.52		0.519	0.542	0.501		0.507	0.445	0.56			0.00733164	0.098	0.12	0.087
																		sgRNA1	0.404	0.409	0.417		0.485	0.483	0.485		0.454	0.464	0.501			sgRNA1	0.392	0.398	0.406		0.411	0.394	0.411		0.395	0.378	0.397
																		sgRNA2	0.393	0.389	0.4		0.483	0.465	0.49		0.481	0.485	0.446			sgRNA2	0.412	0.398	0.395		0.423	0.391	0.398		0.414	0.399	0.41
																		blank	0.268	0.267	0.286		0.32	0.311	0.313		0.32	0.311	0.313			blank	0.282	0.269	0.267		0.27	0.273	0.278		0.29	0.278	0.283
																			0.21	0.202	0.196	0.202667	0.437	0.433	0.395	0.395	0.431	0.425	0.328	0.394667			0.156	0.176	0.253	0.195	0.249	0.269	0.223	0.247	0.217	0.167	0.277	0.277		Control	0.553	0.623	0.635
																		0.00021002	0.136	0.142	0.131	0.136333	0.165	0.172	0.172	0.172	0.134	0.153	0.188	0.158333		0.00915085	0.11	0.129	0.139	0.126	0.141	0.121	0.133	0.131667	0.105	0.1	0.114	0.114		sgRNA2	0.458	0.426	0.432
																		9.42231e-05	0.125	0.122	0.114	0.120333	0.163	0.154	0.177	0.177	0.161	0.174	0.133	0.156		0.00984017	0.13	0.129	0.128	0.129	0.153	0.118	0.12	0.130333	0.124	0.121	0.127	0.127		blank	0.249	0.253	0.265
																																													72H		0.304	0.37	0.37
																																														0.000206684	0.209	0.173	0.167
									actin
																	72H	Control	0.858	0.852	0.828		0.75	0.684	0.724		0.737	0.768	0.745		72H	Control	0.622	0.608	0.646		0.635	0.629	0.659		0.661	0.663	0.628
	RPS3																	sgRNA1	0.483	0.494	0.544		0.471	0.456	0.495		0.551	0.508	0.522			sgRNA1	0.506	0.519	0.499		0.513	0.494	0.519			0.492	0.519
																		sgRNA2	0.545	0.411	0.548		0.452	0.479	0.483		0.469	0.502	0.473			sgRNA2	0.508	0.453	0.507		0.483	0.508	0.497		0.476	0.49	0.471
																		blank	0.279	0.279	0.283		0.278	0.275	0.276		0.278	0.275	0.276			blank	0.274	0.276	0.27		0.274	0.279	0.267		0.302	0.3	0.31
																			0.579	0.573	0.545	0.565667	0.472	0.409	0.448	0.448	0.459	0.493	0.469	0.473667			0.348	0.332	0.376	0.352	0.361	0.35	0.392	0.367667	0.359	0.363	0.318	0.318
																		7.62334e-05	0.204	0.215	0.261	0.226667	0.193	0.181	0.219	0.219	0.273	0.233	0.246	0.250667		0.000976894	0.232	0.243	0.229	0.234667	0.239	0.215	0.252	0.235333		0.192	0.209	0.209
																		0.00165804	0.266	0.132	0.265	0.221	0.174	0.204	0.207	0.207	0.191	0.227	0.197	0.205		0.00434398	0.234	0.177	0.237	0.216	0.209	0.229	0.23	0.222667	0.174	0.19	0.161	0.161
[truncated: 9 more columns]

## Sheet: Fig. 4d
			Replicate 1			average	Replicate 2			average	Replicate 3			average
	0H	Control	0.472	0.475	0.467		0.452	0.447	0.476		0.463	0.473	0.465
		HIF1A	0.534	0.49	0.473		0.489	0.484	0.53		0.467	0.5	0.454
		COPS5	0.468	0.497	0.488		0.521	0.545	0.521		0.504	0.485	0.483
		RPS3	0.475	0.465	0.49		0.483	0.524	0.456		0.469	0.458	0.447
		3 OE	0.475	0.523	0.53		0.539	0.544	0.422		0.524	0.513	0.448
		blank	0.258	0.246	0.269		0.258	0.246	0.269		0.258	0.246	0.269
			0.214	0.229	0.198	0.213667	0.194	0.201	0.207	0.200667	0.205	0.227	0.196	0.209333
			0.276	0.244	0.204	0.241333	0.231	0.238	0.261	0.243333	0.209	0.254	0.185	0.216	0.0554521
			0.21	0.251	0.219	0.226667	0.263	0.299	0.252	0.271333	0.246	0.239	0.214	0.233	0.0687269
			0.217	0.219	0.221	0.219	0.225	0.278	0.187	0.23	0.211	0.212	0.178	0.200333	0.417143
			0.217	0.277	0.261	0.251667	0.281	0.298	0.153	0.244	0.266	0.267	0.179	0.237333	0.0029442
	24H	Control	0.578	0.623	0.644		0.609	0.631	0.693		0.721	0.669	0.621
		HIF1A	0.644	0.729	0.812		0.772	0.784	0.814		0.748	0.716	0.666
		COPS5	0.689	0.654	0.663		0.682	0.643	0.589		0.746	0.669	0.596
		RPS3	0.768	0.831	0.902		0.824	0.801	0.871		0.798	0.8	0.725
		3 OE	0.777	0.814	0.871		0.793	0.851	0.826		0.806	0.822	0.963
		blank	0.277	0.281	0.259		0.277	0.281	0.259		0.277	0.281	0.259
			0.301	0.342	0.385	0.342667	0.332	0.35	0.434	0.372	0.444	0.388	0.362	0.398
			0.367	0.448	0.553	0.456	0.495	0.503	0.555	0.517667	0.471	0.435	0.407	0.437667	0.0264616
			0.412	0.373	0.404	0.396333	0.405	0.362	0.33	0.365667	0.469	0.388	0.337	0.398	0.455837
			0.491	0.55	0.643	0.561333	0.547	0.52	0.612	0.559667	0.521	0.519	0.466	0.502	0.00251744
			0.5	0.533	0.612	0.548333	0.516	0.57	0.567	0.551	0.529	0.541	0.704	0.591333	0.000811133
	48H	Control	0.842	0.824	0.838		0.923	0.839	0.818		0.808	0.862	0.898
		HIF1A	0.914	1.01	1.026		0.923	0.845	1.057		1.014	0.991	0.901
		COPS5	0.844	0.862	1.08		0.939	0.944	0.767		0.894	0.893	0.853
		RPS3	1.088	1.126	0.939		1.042	0.962	0.869		1.029	0.948	1
		3 OE	0.985	1.232	0.98		1.2	0.975	0.941		1.053	1.108	0.96
		blank	0.311	0.298	0.309		0.311	0.298	0.309		0.311	0.298	0.309
			0.531	0.526	0.529	0.528667	0.612	0.541	0.509	0.554	0.497	0.564	0.589	0.55
			0.603	0.712	0.717	0.677333	0.612	0.547	0.748	0.635667	0.703	0.693	0.592	0.662667	0.00140481
			0.533	0.564	0.771	0.622667	0.628	0.646	0.458	0.577333	0.583	0.595	0.544	0.574	0.0550256
			0.777	0.828	0.63	0.745	0.731	0.664	0.56	0.651667	0.718	0.65	0.691	0.686333	0.00610852
			0.674	0.934	0.671	0.759667	0.889	0.677	0.632	0.732667	0.742	0.81	0.651	0.734333	7.27729e-05
	72H	Control	0.866	0.903	0.886		0.853	0.765	0.787		0.841	0.955	0.906
		HIF1A	0.974	0.951	0.957		0.881	0.89	1.256		0.844	0.992	0.976
		COPS5	0.895	0.879	0.926		0.858	0.98	0.905		0.911	1.054	0.894
		RPS3	0.939	0.993	0.973		0.865	0.931	1.221		0.939	0.823	1.295
		3 OE	0.994	0.944	0.982		1.452	0.971	0.995		1.057	1.244	1.137
		blank	0.271	0.292	0.215		0.271	0.292	0.215		0.271	0.292	0.215
			0.595	0.611	0.671	0.625667	0.582	0.473	0.572	0.542333	0.57	0.663	0.691	0.641333
			0.703	0.659	0.742	0.701333	0.61	0.598	1.041	0.749667	0.573	0.7	0.761	0.678	0.0459873
			0.624	0.587	0.711	0.640667	0.587	0.688	0.69	0.655	0.64	0.762	0.679	0.693667	0.157563
			0.668	0.701	0.758	0.709	0.594	0.639	1.006	0.746333	0.668	0.531	1.08	0.759667	0.016864
			0.723	0.652	0.767	0.714	1.181	0.679	0.78	0.88	0.786	0.952	0.922	0.886667	0.0253386

## Sheet: Fig. 5c
		293T					NIH 3T3
		Firefly	Renilla	Firefly/Renilla	Average		Firefly	Renilla	Firefly/Renilla	Average
	PGL3(Control)	2161	30900	0.0699353		0.89327	49.98	17.65	2.83173		2.04162
		2194	27200	0.0806618		1.03028	11.14	22.35	0.498434		0.35936
		2739	32500	0.0842769	0.0782913	1.07645	31.73	38.19	0.830846	10.8319	0.599022
	mouse	303000	31500	9.61905		123.321	2509	64.06	39.1664		28.2382	4.02204e-07
		377000	39700	9.49622		121.746	2686	61.99	43.3296		31.2397
		373000	40900	9.1198		116.921	2653	57.61	46.051		33.2018
	MPI	186000	41900	4.43914		56.9121	388.7	32.38	12.0043		8.65486	7.81068e-05	0.000113674
		153000	38500	3.97403		50.9491	795.7	61.39	12.9614		9.34489	0.00535421	0.0157927
		182000	53200	3.42105		43.8596	912.3	77.11	11.8312		8.53001
	RSI	220000	35400	6.21469		79.6755	2654	116	22.8793		16.4955	0.000372128	0.000960814
		229000	40900	5.59902		71.7823	2530	133.2	18.994		13.6943
		227000	35100	6.46724		82.9133	3209	191	16.801		12.1132

## Sheet: Fig. 5d
			Firefly	Renilla	Firefly/Renilla	Average
		PGL3	953.8	5771	0.165275		1.03444
			718.1	4634	0.154963		0.969903
			684.1	4350	0.157264		0.984306
			744.1	4605	0.161585	0.159772	1.01135
		CNE	91500	6350	14.4094		90.1876	1
			72100	5199	13.8681		86.7991	0.962428
			66900	4633	14.4399		90.3781	1.00211
			97000	6118	15.8549	0.159772	99.2343	1.10031
		sgRNA1	46600	4354	10.7028		66.988	0.742763
			43500	4137	10.5149		65.8117	0.72972
			38100	3691	10.3224		64.6071	0.716364
			47300	4841	9.77071	0.159772	61.1541	0.678077	9.4059e-05
		sgRNA2	42400	5395	7.85913		49.1897	0.545415
			28500	3851	7.40068		46.3203	0.513599
			29200	3711	7.8685		49.2483	0.546065
			36600	4668	7.84062	0.159772	49.0738	0.54413	4.24481e-06
		sgRNA3	60500	4695	12.886		80.6528	0.894278
			51200	3998	12.8064		80.1543	0.88875
			46300	3518	13.1609		82.373	0.913351
			48900	3603	13.572	0.159772	84.9463	0.941884	0.0153959
		sgRNA4	66500	6191	10.7414		67.2296	0.745441
			54400	5161	10.5406		65.9728	0.731506
			56400	5454	10.341		64.7237	0.717656
			54500	5276	10.3298	0.159772	64.6534	0.716877	7.59415e-05
		sgRNA5	75000	5645	13.2861		83.1566	0.92204
			76700	6186	12.399		77.6042	0.860475
			63700	5307	12.003		75.1259	0.832996
			70600	5861	12.0457	0.159772	75.3933	0.83596	0.00532236
		sgRNA6	53500	5365	9.97204		62.4142	0.692049
			43700	4680	9.33761		58.4434	0.64802
			47700	4614	10.3381		64.7054	0.717453
			48100	4838	9.94212	0.159772	62.227	0.689973	5.65623e-05

## Sheet: Fig. 5e
		HIF1A				actin

[truncated: 27 more sheets: Fig. 5f, Fig. 6a, Fig. 6b, Fig. 6d, Fig. 6e, Fig. 6f, Fig. 6g, Fig. 6h, Fig. 7a and b, Fig. 7c and d, Fig. S1, Fig. S2, Fig. S4, Fig. S5, Fig. S6a, Fig. S6b, Fig. S6c, Fig. S6d and e, Fig. S6f and g, Fig. S8a and b …]
